# Supplementary material for: The monoclinic polymorph of dimethyl­arsinic acid
Source: Acta Crystallogr Sect E Struct Rep Online. 2011 Jul 2;67(Pt 8):m1013. doi: 10.1107/S1600536811025505 (PMC3212109; doi:10.1107/S1600536811025505)
Supplement: Supplementary file 3 [file e-67-m1013-Isup3.hkl]

# 
# h,k,l, Fc-squared, Fo-squared, sigma(Fo-squared) and status flag 
# 
data_I
_shelx_title ' ba154 in P 1                New: C2/c' 
_shelx_refln_list_code          4 
_shelx_F_calc_maximum      234.09 
_exptl_crystal_F_000       544.00 
_reflns_d_resolution_high  0.7483 
 
loop_ 
 _symmetry_equiv_pos_as_xyz 
 'x, y, z' 
 '-x, y, -z+1/2' 
 'x+1/2, y+1/2, z' 
 '-x+1/2, y+1/2, -z+1/2' 
 '-x, -y, -z' 
 'x, -y, z-1/2' 
 '-x+1/2, -y+1/2, -z' 
 'x+1/2, -y+1/2, z-1/2' 
 
_cell_length_a    15.7640 
_cell_length_b     6.4940 
_cell_length_c    11.3020 
_cell_angle_alpha  90.000 
_cell_angle_beta  125.860 
_cell_angle_gamma  90.000 
 
_shelx_F_squared_multiplier     1.000 
 
loop_ 
 _refln_index_h 
 _refln_index_k 
 _refln_index_l 
 _refln_F_squared_calc 
 _refln_F_squared_meas 
 _refln_F_squared_sigma 
 _refln_observed_status 
   6   0   0    24916.26    22742.61    498.05 o 
   8   0   0      189.18      181.96      7.06 o 
  10   0   0     4111.62     4484.02    126.22 o 
  12   0   0     5311.99     5347.29    147.21 o 
  14   0   0       26.59       28.81      9.04 o 
  16   0   0     3454.68     3465.23    118.60 o 
   1   1   0     7127.22     5924.66    151.04 o 
   3   1   0    18749.22    16296.68    195.21 o 
   5   1   0       82.00       53.54      2.33 o 
   7   1   0     9296.80     9453.44    141.65 o 
   9   1   0     4669.40     4774.36     74.59 o 
  11   1   0        4.04        7.43      3.98 o 
  13   1   0     1060.49     1082.21     23.99 o 
  15   1   0      987.22     1000.89     24.80 o 
   0   2   0    25783.16    22389.79    554.65 o 
   2   2   0     3068.32     3422.85     42.72 o 
   4   2   0     1847.63     1914.90     23.76 o 
   6   2   0     3956.30     3982.16     56.19 o 
   8   2   0      800.02      791.44     12.74 o 
  10   2   0      418.44      461.27     14.71 o 
  12   2   0     1427.86     1448.49     27.13 o 
  14   2   0        8.46        2.53      7.02 o 
  16   2   0      964.42     1013.91     34.11 o 
   1   3   0     6832.12     7016.26     89.99 o 
   3   3   0    25211.51    24029.07    311.68 o 
   5   3   0     1541.63     1662.86     24.85 o 
   7   3   0    15315.11    15216.02    231.72 o 
   9   3   0    16243.20    15975.78    302.15 o 
  11   3   0      222.16      228.59      8.74 o 
  13   3   0     3832.84     3720.61     83.29 o 
  15   3   0     3904.05     3863.15    108.30 o 
   0   4   0    11944.63    11665.20    225.92 o 
   2   4   0     1668.30     1791.25     26.30 o 
   4   4   0     3999.20     4135.03     68.14 o 
   6   4   0     5702.99     5831.50     93.91 o 
   8   4   0      175.36      190.66      6.34 o 
  10   4   0     1900.57     1866.50     41.38 o 
  12   4   0     1832.74     1799.77     43.50 o 
  14   4   0        0.50        1.64      8.86 o 
   1   5   0      135.63      160.17      5.63 o 
   3   5   0      900.85     1009.91     20.50 o 
   5   5   0      113.98      122.50      5.75 o 
   7   5   0     1097.19     1108.18     23.88 o 
   9   5   0     1780.66     1750.28     39.08 o 
  11   5   0      143.04      153.42     11.46 o 
  13   5   0      317.88      329.63     16.01 o 
   0   6   0    12077.94    12113.84    353.90 o 
   2   6   0     2509.27     2657.34     50.80 o 
   4   6   0     2253.52     2413.45     50.68 o 
   6   6   0     6740.51     7061.15    152.85 o 
   8   6   0     1200.31     1215.69     30.37 o 
  10   6   0     1755.94     1775.72     43.00 o 
  12   6   0     3410.69     3412.31     86.64 o 
   1   7   0      265.79      278.16     12.54 o 
   3   7   0     1979.30     2067.10     55.78 o 
   5   7   0     1104.11     1106.25     35.24 o 
   7   7   0      572.31      577.84     21.90 o 
   9   7   0     2165.60     2176.45     59.58 o 
   0   8   0     1273.16     1235.07     49.34 o 
   2   8   0      169.44      153.65     12.59 o 
   4   8   0      226.27      230.28     15.23 o 
   6   8   0      219.46      212.06     15.39 o 
 -17   1   1     3008.95     2935.24     72.15 o 
 -15   1   1     6825.64     6762.93    144.08 o 
 -13   1   1        2.43        4.16      5.50 o 
 -11   1   1     8578.89     8333.11    138.15 o 
  -9   1   1    10306.79    10105.76    146.47 o 
  -7   1   1      867.49     1150.76     15.69 o 
  -5   1   1     6293.63     5819.51     71.15 o 
  -3   1   1    20618.45    17072.85    223.89 o 
  -1   1   1     2570.24     2350.81     67.73 o 
   1   1   1    42818.25    27277.21   3009.79 o 
   3   1   1     7414.15     7031.57     89.22 o 
   5   1   1     6799.67     7257.92    103.10 o 
   7   1   1    24567.46    23590.61    447.78 o 
   9   1   1     5874.08     5803.77     90.42 o 
  11   1   1     2195.77     2293.79     44.68 o 
  13   1   1     5650.72     5651.50    135.03 o 
  15   1   1      440.53      425.91     16.58 o 
 -16   2   1      357.79      380.41     19.61 o 
 -14   2   1     3423.93     3353.37     63.92 o 
 -12   2   1     7062.28     6863.38    120.95 o 
 -10   2   1      510.32      496.89      9.93 o 
  -8   2   1    20336.94    18999.53    286.81 o 
  -6   2   1     8665.36     8607.80    108.69 o 
  -4   2   1     2231.64     2392.37     30.77 o 
  -2   2   1    16344.87    15297.58    181.08 o 
   0   2   1    32892.80    28415.12    548.81 o 
   2   2   1      698.65      977.25     13.58 o 
   4   2   1    23716.09    22308.10    288.84 o 
   6   2   1     9810.38     9402.09    135.72 o 
   8   2   1     3579.91     3714.22     60.31 o 
  10   2   1     9037.72     8719.43    153.09 o 
  12   2   1      541.08      522.31     15.66 o 
  14   2   1     2171.63     2165.76     50.00 o 
 -15   3   1       53.42       65.40     10.02 o 
 -13   3   1        2.70        6.27      6.21 o 
 -11   3   1      248.79      283.17      8.73 o 
  -9   3   1       24.69       33.39      3.32 o 
  -7   3   1      734.05      846.88     13.48 o 
  -5   3   1      381.18      414.50      7.08 o 
  -3   3   1      245.34      354.23      5.60 o 
  -1   3   1      140.50      190.69      3.78 o 
   1   3   1      721.95      972.76     15.82 o 
   3   3   1      595.25      632.76      9.76 o 
   5   3   1     1119.21     1190.21     19.07 o 
   7   3   1      112.12      131.75      5.00 o 
   9   3   1      334.10      336.97      9.04 o 
  11   3   1      143.73      145.57      9.11 o 
  13   3   1      298.45      301.71     12.67 o 
  15   3   1       19.72       35.97     10.76 o 
 -14   4   1     1048.73     1046.11     29.88 o 
 -12   4   1     2609.85     2619.49     61.63 o 
 -10   4   1        3.87       14.07      4.61 o 
  -8   4   1     8414.71     8555.91    127.60 o 
  -6   4   1    10072.07    10392.64    161.12 o 
  -4   4   1      225.13      243.66      8.64 o 
  -2   4   1    20154.05    20209.04    293.91 o 
   0   4   1    19444.44    19514.12    303.03 o 
   2   4   1      948.05     1010.45     15.90 o 
   4   4   1    14536.45    14846.16    234.30 o 
   6   4   1     1353.60     1405.57     29.26 o 
   8   4   1     2728.82     2642.60     52.09 o 
  10   4   1     2291.45     2279.67     50.21 o 
  12   4   1      104.06      121.14     15.15 o 
  14   4   1      626.34      628.01     22.22 o 
 -13   5   1       96.49       95.13      9.15 o 
 -11   5   1     3057.93     3063.11     71.60 o 
  -9   5   1     6641.38     6835.65    166.20 o 
  -7   5   1      240.32      260.52     12.83 o 
  -5   5   1     9935.63    10304.67    171.80 o 
  -3   5   1    10205.41    10390.86    161.39 o 
  -1   5   1     1682.39     1777.32     29.71 o 
   1   5   1    15354.10    15502.91    235.42 o 
   3   5   1     3036.47     3250.70     52.55 o 
   5   5   1     2274.32     2357.69     49.42 o 
   7   5   1     7913.39     7773.92    165.20 o 
   9   5   1     1866.08     1854.14     41.35 o 
  11   5   1     1228.74     1231.26     31.25 o 
  13   5   1     2972.45     3051.79     78.21 o 
 -12   6   1      322.44      309.78     17.38 o 
 -10   6   1      125.42      110.02      9.45 o 
  -8   6   1      141.91      148.67     11.38 o 
  -6   6   1      237.46      242.51      9.34 o 
  -4   6   1       21.43       24.19      3.90 o 
  -2   6   1      144.74      131.92      6.97 o 
   0   6   1       23.73       16.37      4.20 o 
   2   6   1      133.21      128.84      7.78 o 
   4   6   1      168.43      179.91     10.29 o 
   6   6   1      132.83      132.36      9.17 o 
   8   6   1       20.04       16.24      6.48 o 
  10   6   1      296.68      310.63     13.70 o 
  -9   7   1     1885.91     1902.14     52.62 o 
  -7   7   1      131.35      132.05     16.32 o 
  -5   7   1     2248.08     2297.08     61.52 o 
  -3   7   1     2661.84     2713.06     72.10 o 
  -1   7   1      523.23      532.29     17.61 o 
   1   7   1     4512.44     4625.84    121.36 o 
   3   7   1      790.72      810.02     24.16 o 
   5   7   1      892.79      915.64     29.87 o 
   7   7   1     2807.67     2761.83     73.80 o 
   9   7   1      703.36      673.72     25.39 o 
  -6   8   1     2663.86     2642.31     79.07 o 
  -4   8   1      125.36      110.90      9.37 o 
  -2   8   1     3815.40     3859.27    102.42 o 
   0   8   1     1972.57     1930.39     58.41 o 
   2   8   1      425.35      393.66     17.58 o 
   4   8   1     3436.07     3360.31     99.24 o 
 -18   0   2     1160.06     1226.83     68.46 o 
 -16   0   2     1689.33     1674.58     49.07 o 
 -14   0   2     7493.22     7494.37    200.27 o 
 -12   0   2      870.82     1002.17     24.62 o 
 -10   0   2    11019.82    10987.26    243.85 o 
  -8   0   2    44389.24    37589.38    731.26 o 
  -6   0   2     7395.37     7496.39    145.56 o 
   0   0   2      460.74      599.26     12.68 o 
   2   0   2    22772.04    20192.66    425.71 o 
   4   0   2    11990.51    11751.96    228.14 o 
   6   0   2     1728.59     2009.04     57.73 o 
   8   0   2    15414.92    14691.71    363.50 o 
  10   0   2     3138.79     3066.70     77.14 o 
  12   0   2     1887.10     1875.84     53.93 o 
  14   0   2     4454.80     4615.68    157.17 o 
 -17   1   2     1264.52     1301.85     40.45 o 
 -15   1   2      944.29      942.23     23.20 o 
 -13   1   2      564.06      572.59     13.65 o 
 -11   1   2     5551.77     5545.44     88.55 o 
  -9   1   2     1694.78     1801.65     26.89 o 
  -7   1   2     3629.87     3699.24     46.41 o 
  -5   1   2     9908.65     9388.85    116.26 o 
  -3   1   2      153.82      147.05      2.79 o 
  -1   1   2    19992.57    17830.64    267.04 o 
   1   1   2    15544.26    14572.31    183.96 o 
   3   1   2     2732.93     2924.36     37.18 o 
   5   1   2     9952.02    10161.13    153.34 o 
   7   1   2     1650.03     1774.38     34.13 o 
   9   1   2      159.85      180.30      6.92 o 
  11   1   2     1088.91     1144.02     25.02 o 
  13   1   2      620.47      630.41     18.02 o 
  15   1   2       37.86       45.91     11.13 o 
 -18   2   2      346.08      400.32     21.43 o 
 -16   2   2      586.56      616.82     24.39 o 
 -14   2   2     1906.36     1863.64     42.84 o 
 -12   2   2       31.71       39.18      5.60 o 
 -10   2   2     4281.66     4152.55     67.52 o 
  -8   2   2     4273.38     4331.03     62.26 o 
  -6   2   2       86.31      122.43      3.72 o 
  -4   2   2     2433.87     2571.13     35.22 o 
  -2   2   2     7323.83     7481.04     95.77 o 
   0   2   2     4029.85     4663.22     62.12 o 
   2   2   2     1253.55     1141.04     15.46 o 
   4   2   2     5235.18     5217.35     72.17 o 
   6   2   2       90.19       85.90      3.82 o 
   8   2   2     4624.78     4426.96     79.88 o 
  10   2   2      706.44      708.24     15.88 o 
  12   2   2      790.62      787.20     21.05 o 
  14   2   2     1017.34      997.43     32.12 o 
 -17   3   2     5030.77     5025.92    140.00 o 
 -15   3   2     2497.94     2542.18     72.54 o 
 -13   3   2     3318.19     3284.71     73.86 o 
 -11   3   2    13941.90    13685.37    307.77 o 
  -9   3   2     1107.55     1126.89     18.09 o 
  -7   3   2     8168.78     8317.29    122.25 o 
  -5   3   2    11164.88    10929.13    169.97 o 
  -3   3   2      210.11      267.58      4.17 o 
  -1   3   2    23073.68    21752.62    305.50 o 
   1   3   2    33152.05    30981.47    474.97 o 
   3   3   2      783.70      743.00     12.28 o 
   5   3   2    26288.71    25052.85    430.49 o 
   7   3   2     9912.79     9959.23    146.20 o 
   9   3   2      449.83      463.08     12.76 o 
  11   3   2     4963.36     5034.49    104.45 o 
  13   3   2     1635.14     1648.99     39.08 o 
 -16   4   2      278.17      287.81     18.10 o 
 -14   4   2     1441.76     1432.40     38.75 o 
 -12   4   2      688.46      684.03     18.30 o 
 -10   4   2      948.40     1004.48     22.97 o 
  -8   4   2     7001.85     7183.83    111.11 o 
  -6   4   2      856.56      896.45     14.51 o 
  -4   4   2     7677.58     7846.74    121.95 o 
  -2   4   2     8073.99     8256.14    135.77 o 
   0   4   2      250.37      264.62      5.65 o 
   2   4   2     5582.34     5639.41     87.17 o 
   4   4   2     2446.18     2577.58     44.65 o 
   6   4   2       80.33       82.68      4.32 o 
   8   4   2     2545.33     2512.68     54.54 o 
  10   4   2     1139.53     1127.88     26.72 o 
  12   4   2      194.67      199.55     14.27 o 
 -15   5   2      295.16      311.47     18.46 o 
 -13   5   2      666.55      656.45     21.33 o 
 -11   5   2     1114.29     1123.35     28.40 o 
  -9   5   2       32.45       43.89      4.47 o 
  -7   5   2      363.75      391.04      8.90 o 
  -5   5   2       20.27       24.46      2.89 o 
  -3   5   2        5.67        8.23      2.73 o 
  -1   5   2      647.82      695.51     14.01 o 
   1   5   2     3375.07     3482.77     59.62 o 
   3   5   2       25.70       36.40      3.32 o 
   5   5   2     3150.75     3243.43     65.60 o 
   7   5   2     1874.42     1877.42     41.36 o 
   9   5   2       21.50       20.31      6.08 o 
  11   5   2      552.29      576.34     18.51 o 
 -12   6   2      135.13      155.79     18.32 o 
 -10   6   2     3196.11     3192.94     85.08 o 
  -8   6   2     6959.42     7320.92    152.01 o 
  -6   6   2      326.82      344.83     10.06 o 
  -4   6   2     6209.64     6254.18    118.63 o 
  -2   6   2     7894.85     8122.69    167.28 o 
   0   6   2      187.27      213.55      9.16 o 
   2   6   2     4030.84     4059.26     93.54 o 
   4   6   2     5514.46     5509.89    136.94 o 
   6   6   2        6.60       16.66      6.06 o 
   8   6   2     5610.63     5619.96    120.37 o 
  10   6   2     1967.03     1964.66     51.35 o 
 -11   7   2     1525.34     1535.07     55.91 o 
  -9   7   2       73.48       71.76      8.72 o 
  -7   7   2     1353.19     1360.79     38.18 o 
  -5   7   2     1995.87     2082.91     56.17 o 
  -3   7   2       75.21       66.00      6.86 o 
  -1   7   2     1300.70     1332.09     36.63 o 
   1   7   2     1926.08     1901.97     56.90 o 
   3   7   2        8.02        2.56      6.05 o 
   5   7   2     1552.45     1562.17     40.96 o 
   7   7   2     1010.21     1001.82     33.02 o 
  -6   8   2       52.85       34.08     13.01 o 
  -4   8   2      439.45      400.34     19.27 o 
  -2   8   2      553.89      540.01     20.97 o 
   0   8   2        5.35        4.54      7.84 o 
   2   8   2      137.43      105.55      9.67 o 
   4   8   2       84.32       70.91      8.97 o 
 -19   1   3     3204.81     3279.21     93.46 o 
 -17   1   3     3452.77     3429.36     83.67 o 
 -15   1   3      262.99      281.36     18.00 o 
 -13   1   3     8786.71     8484.55    161.28 o 
 -11   1   3     3606.55     3732.05     57.86 o 
  -9   1   3     5612.73     5410.32     75.40 o 
  -7   1   3    15121.39    14299.87    187.68 o 
  -5   1   3      409.56      582.26      9.24 o 
  -3   1   3    16174.95    15430.24    224.12 o 
  -1   1   3    19123.63    18557.24    271.92 o 
   1   1   3    10626.41    10834.23    129.48 o 
   3   1   3     8912.69     9000.15    118.45 o 
   5   1   3    28136.77    26210.68    395.98 o 
   7   1   3      967.36      953.96     17.22 o 
   9   1   3     7418.54     7288.86    145.28 o 
  11   1   3     2540.65     2540.74     55.64 o 
  13   1   3      319.06      314.21     18.05 o 
 -18   2   3      115.77      112.86     11.54 o 
 -16   2   3     6313.28     6132.30    156.68 o 
 -14   2   3     2942.79     2944.09     55.83 o 
 -12   2   3     5677.17     5549.75     96.05 o 
 -10   2   3    17522.74    16976.38    334.39 o 
  -8   2   3     2998.32     3111.61     50.74 o 
  -6   2   3     2722.08     2821.07     37.74 o 
  -4   2   3    16572.95    15697.24    211.98 o 
  -2   2   3    13006.02    13605.19    179.04 o 
   0   2   3     4997.18     4897.39     82.47 o 
   2   2   3    20828.34    20472.16    338.46 o 
   4   2   3      279.62      326.03      5.94 o 
   6   2   3    11516.85    11167.38    173.56 o 
   8   2   3     8799.47     8574.07    161.90 o 
  10   2   3       59.41       58.11      6.27 o 
  12   2   3     5061.64     5135.32    123.15 o 
 -17   3   3        0.91       15.07     10.78 o 
 -15   3   3      165.61      174.63     13.70 o 
 -13   3   3       57.67       62.92      6.28 o 
 -11   3   3       24.28       22.72      3.98 o 
  -9   3   3        4.97       12.08      3.06 o 
  -7   3   3        1.54       15.64      2.24 o 
  -5   3   3      333.88      402.77      6.72 o 
  -3   3   3      560.26      680.73     10.07 o 
  -1   3   3       22.30       32.91      4.49 o 
   1   3   3      186.19      257.17      5.49 o 
   3   3   3        3.70        6.14      2.70 o 
   5   3   3      226.10      271.41      6.53 o 
   7   3   3        0.16        0.43      4.39 o 
   9   3   3      267.90      272.20     11.14 o 
  11   3   3      123.01      133.93      9.84 o 
  13   3   3       20.26       24.43      9.35 o 
 -16   4   3     2678.09     2565.19     73.15 o 
 -14   4   3     2237.87     2256.81     58.56 o 
 -12   4   3     2072.50     2051.15     38.66 o 
 -10   4   3    13081.45    12974.09    280.23 o 
  -8   4   3     4284.10     4404.82     64.15 o 
  -6   4   3     3420.31     3495.52     53.64 o 
  -4   4   3    15287.97    15436.77    244.59 o 
  -2   4   3     2702.01     2926.73     48.38 o 
   0   4   3     6092.67     6357.65    111.38 o 
   2   4   3     6351.43     6771.03    122.32 o 
   4   4   3      144.56      136.77      5.78 o 
   6   4   3     4619.63     4642.98     98.82 o 
   8   4   3     3183.22     3202.23     69.33 o 
  10   4   3        0.03        9.28      6.88 o 
  12   4   3     2219.75     2302.17     53.18 o 
 -15   5   3      126.80      141.87     27.09 o 
 -13   5   3     3834.29     3747.72     94.71 o 
 -11   5   3     3303.81     3325.61     84.45 o 
  -9   5   3     1356.37     1428.38     25.64 o 
  -7   5   3    13115.30    13281.14    218.10 o 
  -5   5   3     1513.05     1597.51     28.99 o 
  -3   5   3     8507.63     8417.95    147.71 o 
  -1   5   3    11562.93    11461.15    228.00 o 
   1   5   3      342.33      396.97     11.11 o 
   3   5   3     5201.41     5243.57    110.87 o 
   5   5   3     6702.55     6745.99    143.30 o 
   7   5   3      103.30      110.91      8.44 o 
   9   5   3     2682.34     2691.78     58.90 o 
  11   5   3     1710.01     1733.90     46.13 o 
 -14   6   3       43.33       37.93     13.69 o 
 -12   6   3       38.98       51.10     14.09 o 
 -10   6   3       13.07       33.65     11.63 o 
  -8   6   3       81.93       70.25      7.17 o 
  -6   6   3       79.75       75.26      6.53 o 
  -4   6   3      550.79      560.10     13.93 o 
  -2   6   3        1.95        7.61      4.08 o 
   0   6   3      523.23      518.62     16.22 o 
   2   6   3      349.88      336.01     11.69 o 
   4   6   3        2.27        5.59      5.88 o 
   6   6   3       21.00       21.59      6.08 o 
   8   6   3       17.22       13.26      7.09 o 
 -11   7   3      872.46      847.24     34.60 o 
  -9   7   3      470.81      493.20     26.10 o 
  -7   7   3     3434.15     3491.48     81.15 o 
  -5   7   3      209.24      202.41     13.49 o 
  -3   7   3     2700.68     2777.06     64.54 o 
  -1   7   3     3480.15     3455.50     86.52 o 
   1   7   3      213.13      201.76     10.70 o 
   3   7   3     1577.64     1561.75     40.62 o 
   5   7   3     2592.91     2595.42     65.92 o 
   7   7   3       70.63       72.11     17.34 o 
  -6   8   3      872.98      839.01     29.36 o 
  -4   8   3     4684.45     4621.26    135.65 o 
  -2   8   3      481.79      472.58     19.06 o 
   0   8   3     2623.01     2485.83     73.94 o 
   2   8   3     2554.32     2399.17     71.18 o 
 -18   0   4     2809.48     2844.75     99.40 o 
 -16   0   4     6883.07     6655.17    182.78 o 
 -14   0   4      205.48      222.93     17.58 o 
 -12   0   4    25270.01    23116.88    552.19 o 
 -10   0   4    36632.23    31870.63    760.35 o 
  -8   0   4     2862.88     3131.54     57.81 o 
  -6   0   4    54797.74    42948.35    881.19 o 
  -4   0   4     2405.08     2212.65     35.11 o 
  -2   0   4     8732.62     8785.40    134.27 o 
   0   0   4    15307.77    14122.21    226.99 o 
   2   0   4     1928.29     2035.35     38.74 o 
   4   0   4     9512.87     9341.48    179.11 o 
   6   0   4    17729.46    17307.08    567.65 o 
   8   0   4     1181.72     1153.43     30.97 o 
  10   0   4     3707.69     3779.41    128.77 o 
  12   0   4     4711.01     4751.22    228.66 o 
 -19   1   4     1043.87     1035.03     26.97 o 
 -17   1   4      172.61      187.68     12.05 o 
 -15   1   4     1591.89     1545.92     34.69 o 
 -13   1   4     3179.49     3257.27     71.73 o 
 -11   1   4       68.42       69.34      3.72 o 
  -9   1   4     8887.12     8924.53    138.84 o 
  -7   1   4     6093.92     6247.38     90.49 o 
  -5   1   4     5341.29     5810.01     74.35 o 
  -3   1   4    24303.62    22861.91    274.42 o 
  -1   1   4     1346.26     1452.28     18.98 o 
   1   1   4     4593.00     4791.43     57.25 o 
   3   1   4     3548.08     3611.24     50.98 o 
   5   1   4      442.32      468.24      9.52 o 
   7   1   4      326.23      345.60      9.56 o 
   9   1   4     1627.09     1633.05     34.37 o 
  11   1   4      163.25      158.78     11.83 o 
  13   1   4      619.16      637.94     30.01 o 
 -18   2   4      766.77      804.85     28.60 o 
 -16   2   4     1156.32     1137.46     30.56 o 
 -14   2   4       17.10       21.45      4.97 o 
 -12   2   4     4751.26     4848.51    109.90 o 
 -10   2   4     4167.04     4312.93     79.30 o 
  -8   2   4      179.11      214.65      5.01 o 
  -6   2   4     3349.15     3428.46     51.63 o 
  -4   2   4      586.16      576.29      8.46 o 
  -2   2   4       18.85       44.99      2.22 o 
   0   2   4     2718.41     2838.09     49.25 o 
   2   2   4     1734.34     1904.97     30.94 o 
   4   2   4     2182.21     2117.42     33.33 o 
   6   2   4     5696.52     5501.15     94.53 o 
   8   2   4      212.56      215.71      9.59 o 
  10   2   4     1294.84     1304.20     31.55 o 
  12   2   4      893.69      932.51     37.66 o 
 -17   3   4      221.88      248.82     17.41 o 
 -15   3   4     5136.02     5019.67    120.33 o 
 -13   3   4     5870.27     5878.51    178.01 o 
 -11   3   4      816.67      838.63     21.06 o 
  -9   3   4    16097.35    15811.53    256.24 o 
  -7   3   4     8935.25     9011.97    140.03 o 
  -5   3   4     6014.74     6131.67     82.66 o 
  -3   3   4    39353.97    35443.43    519.62 o 
  -1   3   4     9669.85     9991.89    209.44 o 
   1   3   4     4969.92     5017.45     82.28 o 
   3   3   4    15891.30    15553.43    330.91 o 
   5   3   4     3189.21     3269.82     63.95 o 
   7   3   4     2136.13     2104.89     42.07 o 
   9   3   4     5948.90     5893.69    121.92 o 
  11   3   4       99.44      112.87     10.35 o 
 -16   4   4     1224.33     1235.27     52.12 o 
 -14   4   4        4.20       36.19     10.87 o 
 -12   4   4     2886.39     2904.30     59.04 o 
 -10   4   4     3719.35     3834.68     63.40 o 
  -8   4   4      314.99      335.72      7.18 o 
  -6   4   4     8014.88     8056.63    125.39 o 
  -4   4   4     2821.38     2888.64     46.91 o 
  -2   4   4     1812.42     1786.41     44.18 o 
   0   4   4     6217.77     6525.46    133.56 o 
   2   4   4      719.89      830.90     19.79 o 
   4   4   4     1690.26     1768.27     38.14 o 
   6   4   4     2429.69     2483.18     53.70 o 
   8   4   4       93.31       99.94      7.27 o 
  10   4   4      572.26      610.00     17.08 o 
 -15   5   4      439.77      451.68     43.59 o 
 -13   5   4      244.90      253.68     24.55 o 
 -11   5   4      342.61      358.68      9.84 o 
  -9   5   4      999.19     1056.49     20.59 o 
  -7   5   4      149.36      160.50      6.43 o 
  -5   5   4      468.99      475.82     10.18 o 
  -3   5   4     2425.97     2439.69     46.63 o 
  -1   5   4     1464.60     1574.44     30.40 o 
   1   5   4       26.94       28.41      3.99 o 
   3   5   4     1703.56     1709.80     37.46 o 
   5   5   4      879.93      918.92     21.79 o 
   7   5   4      201.33      206.16     10.23 o 
   9   5   4      740.23      767.15     21.76 o 
 -14   6   4       73.76       62.46     12.40 o 
 -12   6   4     4863.66     5212.71    301.01 o 
 -10   6   4     3984.36     4242.85    119.30 o 
  -8   6   4      345.42      358.14     11.67 o 
  -6   6   4     6068.79     6175.80    128.08 o 
  -4   6   4     2930.00     3004.53     62.80 o 
  -2   6   4      398.39      434.23     17.72 o 
   0   6   4     7005.07     6789.18    167.53 o 
   2   6   4     2523.74     2473.16     62.09 o 
   4   6   4     2754.53     2732.71     63.61 o 
   6   6   4     6423.31     6352.86    145.18 o 
   8   6   4      179.10      173.24     11.43 o 
 -11   7   4       41.76       24.80      9.73 o 
  -9   7   4      835.47      871.84     25.76 o 
  -7   7   4     1213.50     1225.51     33.15 o 
  -5   7   4        4.23        2.08      6.34 o 
  -3   7   4     2438.89     2467.56     55.35 o 
  -1   7   4     1342.94     1276.27     33.62 o 
   1   7   4      777.30      746.88     21.38 o 
   3   7   4     2486.66     2404.03     61.16 o 
   5   7   4      148.43      126.90     10.00 o 
  -6   8   4      373.23      353.01     18.35 o 
  -4   8   4       23.25       12.83      8.43 o 
  -2   8   4       71.53       52.25      8.12 o 
   0   8   4      105.77       77.50      8.09 o 
 -19   1   5      371.27      406.36     18.59 o 
 -17   1   5      935.29      968.50     24.79 o 
 -15   1   5     5058.82     4907.35     95.73 o 
 -13   1   5      194.43      208.93      6.35 o 
 -11   1   5    13174.12    12494.14    205.22 o 
  -9   1   5    16522.41    16030.75    275.44 o 
  -7   1   5      830.04     1018.82     14.90 o 
  -5   1   5    26106.25    24700.39    289.54 o 
  -3   1   5    22302.63    21286.23    246.61 o 
  -1   1   5      171.76      254.77      3.92 o 
   1   1   5    15104.74    14697.23    195.45 o 
   3   1   5     7502.99     7639.17    124.60 o 
   5   1   5     1235.39     1243.99     20.31 o 
   7   1   5     5943.36     5952.03    118.56 o 
   9   1   5      727.89      741.11     22.12 o 
  11   1   5     1292.37     1341.22     49.97 o 
 -18   2   5     4785.98     4643.53    112.06 o 
 -16   2   5      192.73      225.43     13.33 o 
 -14   2   5     5252.79     5211.01    174.37 o 
 -12   2   5     9687.64     9682.65    227.37 o 
 -10   2   5     1159.35     1204.74     20.86 o 
  -8   2   5     6760.41     6885.10    118.16 o 
  -6   2   5    16410.45    16115.07    230.70 o 
  -4   2   5      138.49      146.20      4.19 o 
  -2   2   5    18511.57    19008.08    276.88 o 
   0   2   5     8813.89     8944.13    142.59 o 
   2   2   5     1724.50     1756.78     27.24 o 
   4   2   5    14858.73    13987.16    239.90 o 
   6   2   5     5089.14     5013.43    103.35 o 
   8   2   5     1409.25     1418.28     33.44 o 
  10   2   5     4979.50     5091.16    140.87 o 
 -19   3   5        1.98       35.52     11.67 o 
 -17   3   5      217.41      232.25     17.26 o 
 -15   3   5       61.44       65.13      9.29 o 
 -13   3   5       43.42       36.11      5.60 o 
 -11   3   5       39.31       40.27      3.88 o 
  -9   3   5      159.62      182.91      5.87 o 
  -7   3   5      499.17      528.65      9.19 o 
  -5   3   5      541.02      605.34     12.49 o 
  -3   3   5      572.63      606.93     11.11 o 
  -1   3   5      239.75      279.69      7.10 o 
   1   3   5     1127.59     1228.90     22.80 o 
   3   3   5      588.71      609.63     11.85 o 
   5   3   5      336.05      342.27     10.06 o 
   7   3   5      356.82      361.47     11.25 o 
   9   3   5       13.65       15.30      6.66 o 
 -18   4   5     2599.15     2508.71    135.10 o 
 -16   4   5      446.90      477.79     27.45 o 
 -14   4   5     2670.18     2619.82     56.10 o 
 -12   4   5     8774.09     8631.06    157.03 o 
 -10   4   5      870.93      912.88     15.51 o 
  -8   4   5     7998.63     8259.69    128.54 o 
  -6   4   5     7943.13     7975.55    128.95 o 
  -4   4   5     2535.06     2534.67     43.86 o 
  -2   4   5     9629.47     9622.48    181.53 o 
   0   4   5      895.08      961.08     21.08 o 
   2   4   5     1158.60     1112.89     22.34 o 
   4   4   5     4517.15     4529.72    114.41 o 
   6   4   5     2961.50     3026.79     59.56 o 
   8   4   5      152.30      186.95     10.29 o 
 -15   5   5     4029.57     3829.60    193.06 o 
 -13   5   5      229.54      232.54     13.63 o 
 -11   5   5     6146.85     6311.80    123.73 o 
  -9   5   5     7151.18     7208.55    124.07 o 
  -7   5   5      172.69      191.49      6.99 o 
  -5   5   5     9373.11     9087.64    171.81 o 
  -3   5   5     6885.57     6989.21    138.93 o 
  -1   5   5      166.48      164.43      8.59 o 
   1   5   5     7848.57     7937.07    168.26 o 
   3   5   5     2916.40     2964.19     63.72 o 
   5   5   5      760.89      748.17     18.45 o 
   7   5   5     2841.87     2870.73     66.70 o 
 -14   6   5       72.45      142.62     85.12 o 
 -12   6   5       21.20       19.96      8.52 o 
 -10   6   5       27.43       21.87      6.76 o 
  -8   6   5      130.21      114.56     10.91 o 
  -6   6   5      262.62      276.40     10.73 o 
  -4   6   5       99.09       88.70      6.68 o 
  -2   6   5      217.89      237.24     11.49 o 
   0   6   5      389.48      361.24     12.04 o 
   2   6   5        1.73        1.29      4.60 o 
   4   6   5       86.76       80.84      6.99 o 
   6   6   5        1.16        2.24      8.38 o 
 -11   7   5     2194.63     2266.35     65.18 o 
  -9   7   5     2289.69     2338.43     60.26 o 
  -7   7   5      129.49      110.86     10.08 o 
  -5   7   5     3297.33     3348.73     74.51 o 
  -3   7   5     2267.75     2236.37     50.51 o 
  -1   7   5       33.49       24.40      5.77 o 
   1   7   5     2173.48     2055.50     52.39 o 
   3   7   5      767.22      739.20     27.12 o 
  -6   8   5     2607.35     2537.50     75.75 o 
  -4   8   5       69.90       51.33      9.52 o 
  -2   8   5     2957.61     2783.06     82.30 o 
 -20   0   6     4214.55     4125.02    142.32 o 
 -18   0   6     3302.97     3247.51    112.47 o 
 -16   0   6      975.36     1016.88     66.64 o 
 -14   0   6    16995.84    16879.78    675.83 o 
 -12   0   6     6393.63     6417.31    184.32 o 
 -10   0   6     8539.71     8732.14    165.27 o 
  -8   0   6    22151.02    21305.19    393.23 o 
  -6   0   6       19.27       17.39      2.24 o 
  -4   0   6    28537.70    26595.46    419.21 o 
  -2   0   6    19956.13    19040.38    305.70 o 
   0   0   6      952.10     1020.29     19.47 o 
   2   0   6    15304.49    14809.29    323.59 o 
   4   0   6     7903.83     8025.71    205.26 o 
   6   0   6       75.35       61.95      8.41 o 
   8   0   6     3251.09     3396.87    116.34 o 
  10   0   6     3291.74     3472.36    168.87 o 
 -19   1   6      133.98      144.58     17.72 o 
 -17   1   6     1629.44     1641.24     38.00 o 
 -15   1   6      747.39      747.03     19.63 o 
 -13   1   6     1443.02     1509.82     27.53 o 
 -11   1   6     8762.21     8777.22    144.70 o 
  -9   1   6     1161.03     1194.17     21.44 o 
  -7   1   6     9158.24     9360.20    114.79 o 
  -5   1   6     9185.29     9552.90    119.65 o 
  -3   1   6      179.50      203.66      3.74 o 
  -1   1   6     2428.55     2526.55     30.11 o 
   1   1   6     1291.70     1294.92     17.96 o 
   3   1   6       27.09       27.23      2.92 o 
   5   1   6     1249.83     1270.45     25.52 o 
   7   1   6     1393.57     1364.20     32.35 o 
   9   1   6       29.44       19.25     10.78 o 
 -20   2   6      944.96      937.64     42.32 o 
 -18   2   6      310.45      321.15     16.13 o 
 -16   2   6      208.74      207.91     12.61 o 
 -14   2   6     1799.08     1839.35     49.98 o 
 -12   2   6     1006.99      985.03     21.05 o 
 -10   2   6      295.18      305.04      7.90 o 
  -8   2   6     2948.74     2956.76     48.26 o 
  -6   2   6      356.24      372.36      5.51 o 
  -4   2   6     5119.78     5293.06     72.47 o 
  -2   2   6     6175.44     6353.45     91.27 o 
   0   2   6      173.31      165.30      4.14 o 
   2   2   6     4513.21     4373.52     75.31 o 
   4   2   6     1817.25     1828.33     36.67 o 
   6   2   6        1.34        3.30      5.91 o 
   8   2   6      643.50      669.44     21.04 o 
  10   2   6      433.38      458.48     24.94 o 
 -19   3   6      769.05      795.88     44.13 o 
 -17   3   6     3816.34     3781.46    109.09 o 
 -15   3   6      857.93      842.15     27.80 o 
 -13   3   6     3410.41     3445.27     72.13 o 
 -11   3   6    17109.18    16787.48    315.20 o 
  -9   3   6     3850.57     3878.49     60.71 o 
  -7   3   6    14174.33    13783.01    202.19 o 
  -5   3   6    26585.21    24990.60    380.02 o 
  -3   3   6      365.41      424.17     14.02 o 
  -1   3   6     8255.64     8192.39    174.76 o 
   1   3   6     7618.97     7803.97    146.66 o 
   3   3   6        1.58        8.16      3.82 o 
   5   3   6     5930.67     5796.05    112.79 o 
   7   3   6     3139.73     3180.59     66.56 o 
   9   3   6      440.20      482.26     24.94 o 
 -18   4   6      794.83      778.82     51.35 o 
 -16   4   6      393.66      386.11     14.85 o 
 -14   4   6     3771.85     3834.11     85.97 o 
 -12   4   6      593.83      633.17     13.55 o 
 -10   4   6     2290.19     2401.93     40.55 o 
  -8   4   6     4090.04     4245.95     65.14 o 
  -6   4   6      211.57      213.60      6.06 o 
  -4   4   6     2539.94     2558.98     42.14 o 
  -2   4   6     4031.99     4103.02     94.61 o 
   0   4   6       10.75       29.22      7.97 o 
   2   4   6     2904.83     2870.83     69.54 o 
   4   4   6     1600.92     1597.06     35.35 o 
   6   4   6       51.34       61.94      6.23 o 
   8   4   6      981.22     1008.18     30.10 o 
 -17   5   6      135.27      152.66     55.68 o 
 -15   5   6       16.45       14.10     11.60 o 
 -13   5   6      285.87      277.62     11.47 o 
 -11   5   6     1160.61     1195.22     23.95 o 
  -9   5   6      605.01      617.49     14.67 o 
  -7   5   6      904.05      930.80     18.85 o 
  -5   5   6     3110.32     3008.12     66.77 o 
  -3   5   6      218.90      228.11      7.18 o 
  -1   5   6      643.16      605.84     16.71 o 
   1   5   6      720.60      681.99     18.99 o 
   3   5   6       15.95       10.44      5.83 o 
   5   5   6      700.46      664.35     21.78 o 
   7   5   6      181.78      169.88     12.55 o 
 -14   6   6     3973.64     4172.73    206.39 o 
 -12   6   6      667.59      710.71     22.84 o 
 -10   6   6     1579.36     1607.83     32.98 o 
  -8   6   6     4078.87     4135.64     92.04 o 
  -6   6   6      673.76      637.72     17.10 o 
  -4   6   6     3447.65     3334.62     74.05 o 
  -2   6   6     8115.42     7708.90    176.66 o 
   0   6   6       15.79       13.85      6.02 o 
   2   6   6     6368.49     5991.75    241.29 o 
   4   6   6     3056.93     3007.86     80.11 o 
 -11   7   6     1025.24     1033.31     30.21 o 
  -9   7   6      209.30      194.68     17.07 o 
  -7   7   6      567.11      559.95     18.03 o 
  -5   7   6     1852.72     1808.29     41.46 o 
  -3   7   6      167.90      144.01      9.10 o 
  -1   7   6     1370.38     1266.10     43.24 o 
   1   7   6     1953.46     1822.01     70.13 o 
 -19   1   7     3517.47     3453.68     84.43 o 
 -17   1   7     1674.67     1648.21     53.00 o 
 -15   1   7     1882.11     1828.41     49.75 o 
 -13   1   7     9936.70     9971.07    212.66 o 
 -11   1   7     5680.02     5689.24     88.85 o 
  -9   1   7      359.06      409.48      8.62 o 
  -7   1   7    17986.22    17573.29    228.46 o 
  -5   1   7    12294.93    12284.31    151.76 o 
  -3   1   7     5327.55     5407.06     66.15 o 
  -1   1   7    13983.19    13587.46    165.91 o 
   1   1   7       17.57       19.45      2.92 o 
   3   1   7     6147.83     6019.35    113.18 o 
   5   1   7     3497.36     3514.89     78.02 o 
   7   1   7        5.17       -0.42      8.63 o 
   9   1   7     1936.60     1989.31     70.84 o 
 -20   2   7     1961.48     2000.83     63.70 o 
 -18   2   7      191.03      210.58     15.04 o 
 -16   2   7     3687.41     3624.13     87.67 o 
 -14   2   7     3466.93     3467.41    100.77 o 
 -12   2   7      234.70      236.30     10.31 o 
 -10   2   7    10453.91    10643.63    157.36 o 
  -8   2   7     4747.86     4927.77     66.61 o 
  -6   2   7     5846.56     5978.39     74.19 o 
  -4   2   7    20260.19    20317.26    267.22 o 
  -2   2   7     2885.12     3151.46     46.69 o 
   0   2   7     6884.43     6908.08    113.02 o 
   2   2   7    12591.25    12267.14    238.02 o 
   4   2   7      301.93      312.90     14.09 o 
   6   2   7     3440.96     3463.34     76.88 o 
   8   2   7     1729.08     1776.51     63.54 o 
 -19   3   7        9.03       36.62     16.81 o 
 -17   3   7       38.78       40.50      8.40 o 
 -15   3   7       12.94       16.67      7.12 o 
 -13   3   7        2.64       13.20      6.12 o 
 -11   3   7        1.12        9.39      4.01 o 
  -9   3   7       11.91        7.75      2.33 o 
  -7   3   7       12.99       26.18      3.11 o 
  -5   3   7      236.01      281.00      6.09 o 
  -3   3   7        0.57       10.85      3.77 o 
  -1   3   7      864.66      919.97     20.82 o 
   1   3   7      175.68      177.18      6.05 o 
   3   3   7      239.95      259.67      8.94 o 
   5   3   7       94.55       98.28      9.01 o 
   7   3   7       59.73       57.15      9.18 o 
 -18   4   7       39.97       45.37     13.22 o 
 -16   4   7     2458.36     2401.85     66.73 o 
 -14   4   7     2444.75     2409.53     75.96 o 
 -12   4   7      450.99      476.54     13.05 o 
 -10   4   7     7393.68     7298.84    117.78 o 
  -8   4   7     1040.25     1057.18     17.72 o 
  -6   4   7     5871.32     5877.52    104.74 o 
  -4   4   7     8221.11     8128.11    166.31 o 
  -2   4   7      489.15      515.05     16.67 o 
   0   4   7     2537.35     2550.69     76.65 o 
   2   4   7     4998.14     4806.78    115.43 o 
   4   4   7      522.29      531.23     18.47 o 
   6   4   7     1014.42     1027.27     48.26 o 
 -17   5   7     2079.87     1996.89    132.82 o 
 -15   5   7      563.79      587.66     37.95 o 
 -13   5   7     6628.84     6676.71    131.64 o 
 -11   5   7     2086.10     2139.43     40.68 o 
  -9   5   7     1604.88     1613.77     32.77 o 
  -7   5   7     7560.31     7516.03    145.26 o 
  -5   5   7     2009.15     1999.25     45.09 o 
  -3   5   7     2219.40     2127.01     50.02 o 
  -1   5   7     5670.21     5646.21    142.15 o 
   1   5   7      274.49      263.22     12.90 o 
   3   5   7     1958.71     1893.79     60.21 o 
   5   5   7     2405.34     2319.67     62.89 o 
 -14   6   7      164.44      168.98     21.33 o 
 -12   6   7       68.79       55.40      7.75 o 
 -10   6   7      317.60      320.14     11.14 o 
  -8   6   7       52.95       46.17      6.41 o 
  -6   6   7        0.56       -2.54      5.45 o 
  -4   6   7        7.70       18.53      4.74 o 
  -2   6   7       18.61       13.54      5.45 o 
   0   6   7        1.22       -9.56     11.30 o 
   2   6   7       69.13       69.85      9.95 o 
 -11   7   7      754.26      766.98     24.11 o 
  -9   7   7      404.13      392.72     16.42 o 
  -7   7   7     2605.65     2547.50     57.76 o 
  -5   7   7      767.85      713.22     19.07 o 
  -3   7   7      796.74      717.22     21.53 o 
  -1   7   7     1568.89     1458.33     78.72 o 
 -20   0   8      503.44      514.94     41.28 o 
 -18   0   8     5331.99     5151.97    143.17 o 
 -16   0   8     5734.89     5755.21    159.07 o 
 -14   0   8      619.51      659.66     20.84 o 
 -12   0   8    10609.97    10618.26    242.72 o 
 -10   0   8     5910.08     5752.05    108.62 o 
  -8   0   8     1562.09     1727.91     35.15 o 
  -6   0   8    25327.18    23941.33    475.08 o 
  -4   0   8    10581.42    10490.46    196.90 o 
  -2   0   8     2842.04     2822.75     50.78 o 
   0   0   8    12086.76    12056.23    317.62 o 
   2   0   8     2988.15     2927.12     86.13 o 
   4   0   8      798.46      795.61     27.11 o 
   6   0   8     4029.67     4060.22    195.80 o 
 -19   1   8     1399.60     1402.47     37.51 o 
 -17   1   8       12.28       17.80      8.06 o 
 -15   1   8     3286.21     3325.08     86.50 o 
 -13   1   8     4082.22     4103.68     87.08 o 
 -11   1   8      262.66      297.11      7.84 o 
  -9   1   8     5300.73     5472.43     77.48 o 
  -7   1   8     1156.58     1195.97     16.49 o 
  -5   1   8      471.43      505.29      8.06 o 
  -3   1   8     2049.12     2095.17     27.95 o 
  -1   1   8      899.92      926.88     13.81 o 
   1   1   8      406.29      411.05     10.42 o 
   3   1   8     2470.14     2436.08     50.98 o 
   5   1   8      426.46      419.03     14.51 o 
   7   1   8      428.36      435.65     24.29 o 
 -20   2   8       33.04       46.12     11.83 o 
 -18   2   8      874.31      871.82     25.99 o 
 -16   2   8      421.02      438.10     20.42 o 
 -14   2   8      110.89      128.53      9.38 o 
 -12   2   8      847.17      910.35     18.00 o 
 -10   2   8     1235.46     1228.98     20.68 o 
  -8   2   8        5.07        9.47      2.18 o 
  -6   2   8     6245.91     6152.88     80.99 o 
  -4   2   8     4067.93     4112.99     56.45 o 
  -2   2   8      846.83      807.05     12.94 o 
   0   2   8     3692.70     3747.69     58.07 o 
   2   2   8      348.76      375.32     18.43 o 
   4   2   8      398.45      408.92     13.60 o 
   6   2   8      466.83      450.41     19.25 o 
 -19   3   8     3082.62     2961.33    107.72 o 
 -17   3   8        1.10       11.49      9.46 o 
 -15   3   8     7138.98     7043.08    234.30 o 
 -13   3   8     9530.17     9374.68    177.70 o 
 -11   3   8       31.29       50.78      7.34 o 
  -9   3   8    11101.22    11261.28    168.31 o 
  -7   3   8     6883.50     6971.58     99.71 o 
  -5   3   8      486.25      511.83     10.02 o 
  -3   3   8    10301.30    10098.11    201.54 o 
  -1   3   8     3373.39     3465.73     64.28 o 
   1   3   8     3188.60     3234.95     67.31 o 
   3   3   8     8016.53     8101.29    165.84 o 
   5   3   8      414.84      422.83     27.16 o 
 -18   4   8      885.00      862.87     37.15 o 
 -16   4   8     1928.36     1866.00     49.21 o 
 -14   4   8        0.18        5.69      6.29 o 
 -12   4   8     2821.88     2826.41     49.50 o 
 -10   4   8     2131.97     2162.10     37.98 o 
  -8   4   8      351.62      346.88      9.03 o 
  -6   4   8     3732.18     3862.92     69.24 o 
  -4   4   8      995.67     1029.15     23.84 o 
  -2   4   8      563.15      586.26     18.64 o 
   0   4   8     1916.31     1896.14     58.11 o 
   2   4   8      577.66      541.19     16.72 o 
   4   4   8      190.68      166.52     17.98 o 
 -17   5   8       83.00       84.06     20.08 o 
 -15   5   8      602.71      613.16     21.91 o 
 -13   5   8      617.08      625.82     16.12 o 
 -11   5   8       57.83       51.67      5.59 o 
  -9   5   8      418.38      414.44     11.14 o 
  -7   5   8      991.94     1010.71     21.54 o 
  -5   5   8        9.74        4.87      5.62 o 
  -3   5   8     1382.67     1364.24     36.80 o 
  -1   5   8      369.57      353.07     17.79 o 
   1   5   8      934.33      868.88     36.50 o 
   3   5   8     1030.60      981.22     30.96 o 
 -14   6   8       13.07        5.17      9.27 o 
 -12   6   8     2332.44     2388.77     48.04 o 
 -10   6   8     2841.04     2865.84     56.77 o 
  -8   6   8       78.90       71.27     11.15 o 
  -6   6   8     7044.91     6902.82    151.83 o 
  -4   6   8     3539.46     3411.24     91.92 o 
  -2   6   8     1157.88     1021.63     59.66 o 
   0   6   8     4733.14     4734.66    161.20 o 
  -9   7   8     1752.75     1735.19     40.62 o 
  -7   7   8      994.97      945.04     24.03 o 
  -5   7   8      147.21      105.17      9.06 o 
  -3   7   8     1460.69     1314.08     53.01 o 
 -19   1   9      428.80      451.54     19.73 o 
 -17   1   9     3682.80     3607.93     78.35 o 
 -15   1   9     6458.98     6312.46    127.14 o 
 -13   1   9      763.60      727.63     14.98 o 
 -11   1   9     2939.12     3182.61     45.65 o 
  -9   1   9     8294.30     8346.78    115.97 o 
  -7   1   9      134.75      139.55      5.38 o 
  -5   1   9     8885.51     8960.48    113.13 o 
  -3   1   9     5822.51     5871.24     72.54 o 
  -1   1   9      753.89      729.59     14.03 o 
   1   1   9     7539.60     7515.14    153.61 o 
   3   1   9     2585.39     2597.18     58.37 o 
   5   1   9      524.82      539.69     25.81 o 
 -20   2   9      623.29      630.08     26.00 o 
 -18   2   9     3555.62     3381.26     95.30 o 
 -16   2   9      405.35      423.13     19.90 o 
 -14   2   9     4528.24     4521.62     80.35 o 
 -12   2   9     7804.52     8087.35    118.59 o 
 -10   2   9       31.38       31.37      3.30 o 
  -8   2   9     7933.88     8169.73    108.60 o 
  -6   2   9    11873.70    11688.60    175.46 o 
  -4   2   9      153.85      177.79      5.31 o 
  -2   2   9     9551.63     9294.59    134.70 o 
   0   2   9     5103.66     5111.50     96.87 o 
   2   2   9      837.53      852.92     21.73 o 
   4   2   9     3278.03     3321.37    132.08 o 
 -19   3   9        1.58       10.05     10.90 o 
 -17   3   9       56.52       58.77     10.53 o 
 -15   3   9        1.15       16.24      9.34 o 
 -13   3   9      155.23      149.99     10.10 o 
 -11   3   9       27.69       29.39      4.55 o 
  -9   3   9      722.64      767.18     12.35 o 
  -7   3   9       60.40       59.82      3.64 o 
  -5   3   9      470.41      509.56     10.93 o 
  -3   3   9      163.79      158.42     11.57 o 
  -1   3   9       72.39       79.31      7.03 o 
   1   3   9       25.99       23.57      8.67 o 
   3   3   9       24.91       12.32     10.52 o 
 -18   4   9     2643.96     2678.18    103.51 o 
 -16   4   9       70.01       69.43      7.26 o 
 -14   4   9     4378.79     4382.92     79.80 o 
 -12   4   9     3554.11     3573.17     62.15 o 
 -10   4   9      276.40      259.37     10.04 o 
  -8   4   9     3888.11     3937.54     61.55 o 
  -6   4   9     4007.62     4134.52     80.40 o 
  -4   4   9      227.85      242.06     13.14 o 
  -2   4   9     3082.43     3083.65     78.96 o 
   0   4   9     3022.09     3023.67     81.49 o 
   2   4   9       89.02       72.44     10.42 o 
 -15   5   9     3638.61     3623.58     82.63 o 
 -13   5   9      340.05      327.12     11.87 o 
 -11   5   9     2887.54     2844.70     53.48 o 
  -9   5   9     4916.88     4940.70     91.04 o 
  -7   5   9        1.56       -2.36      5.67 o 
  -5   5   9     4169.30     4112.95    117.46 o 
  -3   5   9     2125.16     2115.15     55.61 o 
  -1   5   9      111.18       79.59     11.89 o 
   1   5   9     2367.93     2254.66     92.23 o 
 -14   6   9        0.54       -8.58      8.58 o 
 -12   6   9      207.05      199.08     13.51 o 
 -10   6   9       51.00       53.38      8.46 o 
  -8   6   9       89.20      102.13     20.55 o 
  -6   6   9       26.15       11.79      7.33 o 
  -4   6   9       45.55       19.81      6.23 o 
  -2   6   9       65.86       18.27     13.07 o 
 -20   0  10     4338.34     4381.32    150.72 o 
 -18   0  10     1583.26     1546.04     57.12 o 
 -16   0  10     3407.61     3393.60    116.67 o 
 -14   0  10    12657.46    12394.03    309.78 o 
 -12   0  10     1456.93     1441.59     35.24 o 
 -10   0  10     7856.43     8133.85    178.66 o 
  -8   0  10    11907.75    11937.77    236.66 o 
  -6   0  10      833.15      825.36     19.78 o 
  -4   0  10     2341.99     2329.88     49.96 o 
  -2   0  10     6042.37     5929.73    139.87 o 
   0   0  10      705.54      697.20     33.41 o 
   2   0  10     3542.66     3584.18    172.52 o 
   4   0  10     3728.67     3754.42    181.65 o 
 -19   1  10      178.40      162.19     24.81 o 
 -17   1  10     2974.86     2851.82     62.52 o 
 -15   1  10      608.35      583.57     15.20 o 
 -13   1  10     1381.33     1416.78     23.37 o 
 -11   1  10     1878.71     1989.05     30.53 o 
  -9   1  10       32.65       33.79      3.31 o 
  -7   1  10      816.93      884.18     12.61 o 
  -5   1  10     2035.40     2052.22     30.93 o 
  -3   1  10      232.97      214.98      6.09 o 
  -1   1  10     1296.14     1287.84     24.91 o 
   1   1  10     1899.34     1912.93     43.82 o 
   3   1  10       28.37       14.25      8.62 o 
 -20   2  10      593.49      586.37     26.09 o 
 -18   2  10      226.52      208.20     17.35 o 
 -16   2  10      583.35      621.70     19.45 o 
 -14   2  10     2471.60     2535.87     45.34 o 
 -12   2  10      435.62      458.04     11.27 o 
 -10   2  10     1472.14     1540.87     25.98 o 
  -8   2  10     2895.57     2939.37     44.56 o 
  -6   2  10      261.19      276.79      7.76 o 
  -4   2  10      617.14      611.67     11.77 o 
  -2   2  10     1234.85     1235.44     22.53 o 
   0   2  10       19.79       22.56      6.14 o 
   2   2  10      839.75      826.43     35.42 o 
 -19   3  10      371.58      346.43     20.40 o 
 -17   3  10     7242.66     7036.89    168.59 o 
 -15   3  10     2118.61     2106.96     44.51 o 
 -13   3  10     2579.92     2655.88     46.96 o 
 -11   3  10     6036.07     6265.35     97.95 o 
  -9   3  10      465.75      469.21      9.67 o 
  -7   3  10     3384.45     3487.17     58.97 o 
  -5   3  10     8025.58     8003.58    137.31 o 
  -3   3  10      216.76      215.67      9.72 o 
  -1   3  10     5452.67     5486.92    126.22 o 
   1   3  10     4431.54     4190.99    285.03 o 
   3   3  10        0.11      -11.37     11.37 o 
 -18   4  10      374.17      389.60     15.22 o 
 -16   4  10      217.73      233.37     12.02 o 
 -14   4  10     1877.67     1866.83     38.51 o 
 -12   4  10      640.08      614.32     14.91 o 
 -10   4  10     1151.22     1193.20     22.92 o 
  -8   4  10     2942.72     3051.89     51.30 o 
  -6   4  10       74.55       72.27      5.34 o 
  -4   4  10     1210.39     1177.66     26.76 o 
  -2   4  10     1211.38     1167.51     39.72 o 
   0   4  10       55.42       50.24      9.33 o 
 -15   5  10      200.86      198.10     12.73 o 
 -13   5  10      179.19      180.05     13.85 o 
 -11   5  10      338.15      348.85     11.29 o 
  -9   5  10       15.02       12.32      5.34 o 
  -7   5  10      366.32      383.96     16.80 o 
  -5   5  10      910.11      879.22     21.70 o 
  -3   5  10        2.06        5.03      9.29 o 
  -1   5  10      859.78      809.85     35.34 o 
 -12   6  10     1179.16     1166.77     24.59 o 
 -10   6  10     1789.43     1765.26     34.48 o 
  -8   6  10     5452.98     5273.94    121.48 o 
  -6   6  10      250.94      237.04     13.42 o 
  -4   6  10     2082.92     1939.65     56.59 o 
 -19   1  11     1903.81     1821.71     54.10 o 
 -17   1  11     3682.55     3396.88     74.43 o 
 -15   1  11       40.33       34.99      6.93 o 
 -13   1  11     7260.66     7455.96    135.03 o 
 -11   1  11     2126.19     2267.03     40.39 o 
  -9   1  11     3554.23     3699.74     62.84 o 
  -7   1  11     6759.16     6892.22    104.88 o 
  -5   1  11      867.42      869.38     14.42 o 
  -3   1  11     1486.78     1465.06     25.51 o 
  -1   1  11     4709.40     4796.44    105.88 o 
   1   1  11      714.89      677.45     24.35 o 
 -20   2  11     1929.44     1949.73     64.43 o 
 -18   2  11      131.76      131.25     18.92 o 
 -16   2  11     5588.10     5386.49    100.71 o 
 -14   2  11     3530.46     3634.64     74.41 o 
 -12   2  11      537.32      568.97     13.74 o 
 -10   2  11     7899.60     8147.58    126.78 o 
  -8   2  11     3632.41     3679.44     61.71 o 
  -6   2  11     1554.91     1617.48     27.27 o 
  -4   2  11     6011.70     6013.62     95.34 o 
  -2   2  11      258.71      245.06      9.07 o 
   0   2  11     1806.64     1793.80     53.90 o 
 -19   3  11        4.00       22.49     21.01 o 
 -17   3  11        3.17       15.70      7.76 o 
 -15   3  11       48.05       30.82      6.48 o 
 -13   3  11       15.78       18.08      5.09 o 
 -11   3  11      416.89      411.47     10.38 o 
  -9   3  11       23.07       17.76      4.24 o 
  -7   3  11      341.81      341.99      8.69 o 
  -5   3  11       13.24        4.29      4.23 o 
  -3   3  11      199.65      179.00     13.64 o 
  -1   3  11        6.93       12.20      9.71 o 
   1   3  11       80.54       55.60     11.51 o 
 -16   4  11     4216.08     4177.27     82.57 o 
 -14   4  11     1419.89     1417.15     30.18 o 
 -12   4  11      698.44      678.95     14.91 o 
 -10   4  11     3297.38     3364.11     62.52 o 
  -8   4  11     1244.40     1296.95     45.28 o 
  -6   4  11      362.24      349.91      9.99 o 
  -4   4  11     2146.02     2070.42     53.54 o 
  -2   4  11      361.54      316.64     32.18 o 
 -15   5  11       73.22       60.18      7.98 o 
 -13   5  11     3114.23     3076.61     58.18 o 
 -11   5  11     1333.23     1371.19     24.90 o 
  -9   5  11      845.99      854.59     23.35 o 
  -7   5  11     3226.60     3124.09     72.81 o 
  -5   5  11      677.11      609.60     19.60 o 
  -3   5  11      695.57      640.80     43.36 o 
 -20   0  12      121.19      103.15     21.45 o 
 -18   0  12     3483.20     3176.69    197.85 o 
 -16   0  12     7656.62     7113.64    241.70 o 
 -14   0  12       13.60       18.04      9.26 o 
 -12   0  12     7637.07     7707.87    226.81 o 
 -10   0  12     3844.27     3892.89    114.41 o 
  -8   0  12      237.48      248.09     13.91 o 
  -6   0  12     3526.18     3547.93     75.89 o 
  -4   0  12     2327.78     2265.78     54.57 o 
  -2   0  12      354.23      347.33     27.38 o 
   0   0  12     4400.78     4409.83    211.77 o 
 -19   1  12      975.53      905.92     27.84 o 
 -17   1  12        1.38        5.51     10.22 o 
 -15   1  12     1090.01     1075.84     25.33 o 
 -13   1  12      893.75      936.99     22.89 o 
 -11   1  12       29.95       28.02      5.91 o 
  -9   1  12     1732.89     1796.52     33.46 o 
  -7   1  12     1198.75     1244.72     22.30 o 
  -5   1  12       65.38       63.59      4.59 o 
  -3   1  12     1292.81     1277.61     28.34 o 
  -1   1  12      633.46      590.81     22.37 o 
 -18   2  12      492.62      471.76     17.66 o 
 -16   2  12     1970.38     1908.09     41.18 o 
 -14   2  12       59.91       58.74      7.62 o 
 -12   2  12     1919.73     1918.46     34.54 o 
 -10   2  12      972.34     1007.21     18.76 o 
  -8   2  12      188.28      204.63      8.47 o 
  -6   2  12      875.56      906.77     18.85 o 
  -4   2  12      162.48      151.72      8.22 o 
  -2   2  12      210.03      163.29     17.24 o 
 -17   3  12       36.03       29.56      8.17 o 
 -15   3  12     2980.34     2950.36     54.61 o 
 -13   3  12     3749.03     3809.54     66.45 o 
 -11   3  12      111.48      112.53      7.25 o 
  -9   3  12     7313.58     7481.64    141.14 o 
  -7   3  12     3373.97     3483.10     71.11 o 
  -5   3  12      749.80      755.02     19.46 o 
  -3   3  12     3636.63     3525.00    209.26 o 
 -16   4  12     1017.25      981.34     21.56 o 
 -14   4  12        6.23       -2.49      7.01 o 
 -12   4  12     1208.89     1261.39     25.84 o 
 -10   4  12      883.20      900.08     25.21 o 
  -8   4  12        5.42        4.80      6.29 o 
  -6   4  12      970.71      919.88     31.18 o 
  -4   4  12      816.17      768.52     23.44 o 
 -13   5  12      513.74      546.94     44.47 o 
 -11   5  12       56.57       49.84      9.17 o 
  -9   5  12     1363.40     1350.07     29.77 o 
  -7   5  12      290.93      275.30     14.35 o 
 -19   1  13      482.97      440.53     22.33 o 
 -17   1  13     1113.08     1075.01     32.94 o 
 -15   1  13     4274.85     4210.64     94.84 o 
 -13   1  13      172.57      189.42     12.41 o 
 -11   1  13     3858.35     3915.35     72.89 o 
  -9   1  13     4722.36     4820.15     86.78 o 
  -7   1  13       17.48       23.16      5.95 o 
  -5   1  13     2881.77     2858.07     55.28 o 
  -3   1  13     1673.78     1638.89     50.26 o 
 -18   2  13     2854.59     2725.87     68.36 o 
 -16   2  13      985.03      964.05     26.47 o 
 -14   2  13     1286.27     1321.30     32.94 o 
 -12   2  13     5429.59     5450.28    100.71 o 
 -10   2  13      127.83      112.09      8.15 o 
  -8   2  13     4112.31     4248.85     80.66 o 
  -6   2  13     2046.37     2012.01     36.36 o 
  -4   2  13      258.00      248.72     14.89 o 
 -17   3  13        6.66       39.25     18.71 o 
 -15   3  13       72.00       75.73      9.44 o 
 -13   3  13        6.35        1.00      6.14 o 
 -11   3  13       20.04       25.50      6.08 o 
  -9   3  13        8.68        7.86      5.65 o 
  -7   3  13        8.98        7.57      7.57 o 
  -5   3  13       30.54       26.80      9.35 o 
 -14   4  13      544.41      544.87     20.67 o 
 -12   4  13     2340.92     2386.42     49.25 o 
 -10   4  13       82.92       71.90      8.18 o 
  -8   4  13     1726.16     1733.06     45.79 o 
 -16   0  14      475.90      442.94     32.63 o 
 -14   0  14     2643.33     2700.20    108.89 o 
 -12   0  14     1040.52     1100.61     37.15 o 
 -10   0  14      860.44      891.09     27.56 o 
  -8   0  14     4979.58     5091.47    116.60 o 
  -6   0  14      473.36      455.97     21.12 o 
 -17   1  14      736.45      690.19     23.74 o 
 -15   1  14      340.63      326.94     15.63 o 
 -13   1  14      226.94      225.06     13.21 o 
 -11   1  14     1421.80     1465.20     30.86 o 
  -9   1  14      314.68      305.50     10.38 o 
  -7   1  14      331.34      323.06     11.51 o 
 -16   2  14       46.43       40.22      9.41 o 
 -14   2  14      558.02      564.01     16.36 o 
 -12   2  14      219.72      217.67     11.53 o 
 -10   2  14      346.52      353.73     11.60 o 
  -8   2  14     1079.32     1077.84     22.81 o 
 -13   3  14      997.05     1033.69     27.45 o 
 -11   3  14     4930.67     5075.54    101.24 o 
                                                 
